# Supplementary material for: The Effect of Pre-Operative Verbal Confirmation for Interventional Radiology Physicians on Their Use of Personal Dosimeters and Personal Protective Equipment
Source: Int J Environ Res Public Health. 2022 Dec 15;19(24):16825. doi: 10.3390/ijerph192416825 (PMC9778706; doi:10.3390/ijerph192416825)
Supplement: Supplementary file 1 [file ijerph-19-16825-s001.zip]

Archive with 1 entries (1 files):
- ijerph-1923411-supplementary.pdf
